# Supplementary material for: Antihypertensive Effect of a Self-Microemulsifying System Obtained from an Ethanolic Extract of Heliopsis longipes Root in Spontaneously and L-NAME-Induced Hypertensive Rats
Source: Molecules. 2025 Sep 12;30(18):3711. doi: 10.3390/molecules30183711 (PMC12472576; doi:10.3390/molecules30183711)
Supplement: Supplementary file 1 [file molecules-30-03711-s001.zip]

Archive with 1 entries (1 files):
- molecules-3808204-supplementary.pdf
